# Supplementary material for: Exploring Charged Polymeric Cyclodextrins for Biomedical Applications
Source: Molecules. 2021 Mar 19;26(6):1724. doi: 10.3390/molecules26061724 (PMC8003440; doi:10.3390/molecules26061724)
Supplement: Supplementary file 1 [file molecules-26-01724-s001.zip]

Archive with 1 entries (1 files):
- molecules-1128851-supplementary.pdf
